# Supplementary material for: Oxidative Stress Response of Probiotic Strain Bifidobacterium longum subsp. longum GT15
Source: Foods. 2023 Sep 7;12(18):3356. doi: 10.3390/foods12183356 (PMC10530004; doi:10.3390/foods12183356)
Supplement: Supplementary file 1 [file foods-12-03356-s001.zip]

Archive with 1 entries (1 files):
- foods-2506949-supplementary.pdf
